# Supplementary material for: Five New Indole Alkaloid Derivatives from Deep-Sea Fungus Aspergillus fumigatus AF1
Source: Mar Drugs. 2024 Dec 25;23(1):4. doi: 10.3390/md23010004 (PMC11766945; doi:10.3390/md23010004)
Supplement: Supplementary file 1 [file marinedrugs-23-00004-s001.zip]

Archive with 1 entries (1 files):
- marinedrugs-3386941-supplementary.pdf
